# Supplementary material for: Treponema denticola Induces Neuronal Apoptosis by Promoting Amyloid-β Accumulation in Mice
Source: Pathogens. 2022 Oct 5;11(10):1150. doi: 10.3390/pathogens11101150 (PMC9610539; doi:10.3390/pathogens11101150)
Supplement: Supplementary file 1 [file pathogens-11-01150-s001.zip]

Archive with 1 entries (1 files):
- pathogens-1939976-supplementary.pdf
